# Supplementary material for: Stability of the Fungal Pigment from Scytalidium cuboideum Carried in Food-Grade Natural Oils
Source: J Fungi (Basel). 2022 Mar 9;8(3):276. doi: 10.3390/jof8030276 (PMC8949540; doi:10.3390/jof8030276)
Supplement: Supplementary file 1 [file jof-08-00276-s001.zip]

Archive with 3 entries (3 files):
- Supplementary figures.pdf
- Table S1.pdf
- Table S2.pdf
